# Supplementary material for: Give or Take: Effects of Electron-Accepting/-Withdrawing Groups in Red-Fluorescent BODIPY Molecular Rotors
Source: Molecules. 2021 Dec 21;27(1):23. doi: 10.3390/molecules27010023 (PMC8746292; doi:10.3390/molecules27010023)
Supplement: Supplementary file 1 [file molecules-27-00023-s001.zip]

Archive with 1 entries (1 files):
- molecules-1503012-supplementary.pdf
